# Supplementary material for: Systematic Review of Noise Pollution in Morocco: Regulatory Frameworks, Urban Impacts, and Policy Recommendations
Source: Int J Environ Res Public Health. 2026 Jan 4;23(1):73. doi: 10.3390/ijerph23010073 (PMC12840975; doi:10.3390/ijerph23010073)
Supplement: Supplementary file 1 [file ijerph-23-00073-s001.zip]

Archive with 1 entries (1 files):
- ijerph-3930201-supplementary.pdf
